# Supplementary material for: Risk Factors and Vaccination Dose Associated with COVID-19 Mortality: A Population-Based Study in Gyeongsangbuk-do, South Korea
Source: Pathogens. 2026 Jul 8;15(7):721. doi: 10.3390/pathogens15070721 (PMC13414630; doi:10.3390/pathogens15070721)
Supplement: Supplementary file 1 [file pathogens-15-00721-s001.zip]

Archive with 1 entries (1 files):
- pathogens-4378648-supplementary.pdf
